# Supplementary material for: The Enigmatic Origin of Papillomavirus Protein Domains
Source: Viruses. 2017 Aug 23;9(9):240. doi: 10.3390/v9090240 (PMC5618006; doi:10.3390/v9090240)
Supplement: Supplementary file 1 [file viruses-09-00240-s001.zip]

Archive with 2 entries (2 files):
- Supplementary_Material_File_S1.xlsx
- Supplementary_Data.pdf
